# Supplementary material for: Nuclear energy acceptance in Poland: From societal attitudes to effective policy strategies—Network modeling approach
Source: PLoS One. 2024 Aug 2;19(8):e0305115. doi: 10.1371/journal.pone.0305115 (PMC11296647; doi:10.1371/journal.pone.0305115)
Supplement: S1 File — The supplementary materials include: Dataset: This contains the raw data used in the analysis. Supplementary explanations: This document provides a breakdown of the code and additional explanations related to the model used in the analysis. Supplementary tables: This document contains supplementary tables with additional data and information related to Figs 2 and 3 in the main text. R script: This is the R script containing the code used for data analysis and generating the results and figures. (ZIP) [file pone.0305115.s001.zip]

Archive with 4 entries (4 files):
- Script.R
- data_energy.csv
- Supplementary explanations.pdf
- Supplementary tables.pdf
