# Supplementary material for: Nuclear energy acceptance in Poland: From societal attitudes to effective policy strategies—Network modeling approach
Source: PLoS One. 2024 Aug 2;19(8):e0305115. doi: 10.1371/journal.pone.0305115 (PMC11296647; doi:10.1371/journal.pone.0305115)
Supplement: S1 File — The supplementary materials include: Dataset: This contains the raw data used in the analysis. Supplementary explanations: This document provides a breakdown of the code and additional explanations related to the model used in the analysis. Supplementary tables: This document contains supplementary tables with additional data and information related to Figs 2 and 3 in the main text. R script: This is the R script containing the code used for data analysis and generating the results and figures. (ZIP) [file pone.0305115.s001.zip › Script.R]

library(qgraph)

# devtools::install_version("IsingFit", version = "0.3.0")

library(IsingFit)
library(readr)
data <- read_csv("data_energy.csv")

IsingModel  <- IsingFit(data[1:22],  plot = F)

groups_list  <- list(General = (1:6),
                    Renewable = (7:14),
                    Nuclear = (15:22))

labs <- c(     "Political",
               "Urgency",
               "Protectionism",
               "Conventional",
               "Progressivism",
               "Centralization",
               "Risk",
               "Efficiency",
               "Waste safety",
               "Footprint",
               'Safety',
               "Independence",
               "Prices",
               "Investment",
               "Risk",
               "Efficiency",
               "Waste safety",
               "Footprint",
               'Safety',
               "Independence",
               "Prices",
               "Investment")

qgraph(IsingModel$weiadj, groups = groups_list , layout = "groups",
       colors = c("#E9C46A","palegreen3","#00B0F0"),legend = F,
       labels = labs , label.cex = 1.15,
       node.width = 1.3,
       theme = "colorblind")


View(IsingModel$weiadj)
