# Supplementary material for: Nuclear energy acceptance in Poland: From societal attitudes to effective policy strategies—Network modeling approach
Source: PLoS One. 2024 Aug 2;19(8):e0305115. doi: 10.1371/journal.pone.0305115 (PMC11296647; doi:10.1371/journal.pone.0305115)
Supplement: S1 File — The supplementary materials include: Dataset: This contains the raw data used in the analysis. Supplementary explanations: This document provides a breakdown of the code and additional explanations related to the model used in the analysis. Supplementary tables: This document contains supplementary tables with additional data and information related to Figs 2 and 3 in the main text. R script: This is the R script containing the code used for data analysis and generating the results and figures. (ZIP) [file pone.0305115.s001.zip › data_energy.csv]

ID	Political orientation	Climat change urgency	Enviormental protectionism	Conventional energy attitude	Progressivism	Centralization	Renewable: risk perception	Renewable: efficiency	Renewable: waste safety	Renewable: enviromantal footprint	Renewable: operation safety	Renewable: energy independence	Renewable: prices	Renewable: investment attitude	Nuclear: risk perception	Nuclear: efficiency	Nuclear: waste safety	Nuclear: enviromantal footprint	Nuclear: operation safety	Nuclear: energy independence	Nuclear: prices	Nuclear: investment attitude	Gender	Age	Settelment	Employment status	Education
1	lib	1	1	1	1	1	1	1	1	1	1	1	1	1	1	1	-1	1	1	1	-1	1	2	4	3	4	2
2	lib	1	1	1	1	1	-1	1	1	1	1	1	1	1	1	-1	-1	1	1	1	1	-1	2	5	2	3	3
3	lib	1	1	1	1	1	1	1	-1	1	1	1	-1	1	1	1	-1	1	1	1	-1	1	1	2	1	2	3
4	lib	1	-1	1	1	1	1	1	1	1	1	1	1	-1	1	-1	-1	1	1	1	1	1	1	2	4	1	1
5	lib	1	1	1	1	1	1	-1	1	1	1	1	1	1	1	1	-1	1	1	1	1	1	1	6	2	4	4
6	lib	1	1	1	1	1	-1	1	1	1	1	1	1	1	-1	1	-1	-1	1	1	1	-1	2	2	2	2	3
7	lib	1	1	1	1	1	1	1	1	1	1	1	1	1	1	1	-1	1	1	-1	1	-1	2	6	2	3	3
8	lib	1	1	1	1	1	1	1	-1	1	1	1	1	1	1	-1	-1	1	-1	-1	1	-1	1	4	1	3	3
9	lib	-1	1	1	1	-1	1	1	1	1	1	-1	1	1	1	1	1	-1	1	1	1	-1	2	3	1	3	3
10	lib	1	1	1	-1	1	1	1	1	1	1	1	1	1	1	1	1	-1	1	1	1	1	1	4	3	3	4
11	lib	1	1	-1	1	1	1	1	1	1	1	1	1	1	-1	-1	-1	1	1	1	-1	-1	1	5	2	3	3
12	lib	1	1	1	1	-1	1	-1	-1	1	-1	1	1	1	-1	-1	-1	1	1	1	-1	-1	1	6	2	4	3
13	lib	1	-1	1	1	-1	1	1	1	-1	1	1	1	1	-1	1	-1	-1	1	1	1	-1	2	2	3	2	3
14	lib	1	1	1	-1	1	1	1	-1	1	1	1	1	1	1	1	-1	-1	1	-1	1	-1	2	2	2	2	3
15	lib	1	1	-1	1	-1	1	1	1	1	1	1	1	1	-1	1	-1	-1	1	1	1	1	2	6	2	3	4
16	lib	1	-1	1	1	-1	1	1	1	1	1	1	1	1	1	1	1	-1	-1	1	1	1	1	2	2	2	3
17	lib	1	1	1	1	1	1	1	-1	1	1	1	1	1	1	1	1	-1	1	1	-1	-1	2	3	2	3	3
18	lib	1	1	-1	1	1	1	-1	1	1	1	1	1	-1	-1	-1	1	1	1	1	-1	1	2	2	1	2	3
19	lib	1	1	1	1	-1	1	1	1	1	1	1	1	1	1	1	-1	1	1	-1	1	1	1	5	2	3	4
20	lib	1	-1	1	-1	1	1	1	-1	1	1	1	1	1	1	1	-1	1	1	1	1	1	2	2	4	2	3
21	lib	-1	1	-1	-1	-1	-1	1	1	1	1	1	-1	1	-1	1	1	1	-1	1	-1	1	2	6	3	3	3
22	lib	1	-1	-1	1	1	1	1	1	1	1	1	-1	-1	1	1	-1	1	-1	1	-1	1	1	2	4	2	3
23	lib	1	1	-1	1	1	1	1	-1	1	1	1	-1	1	-1	-1	-1	1	1	1	1	-1	1	2	3	1	1
24	lib	1	1	1	1	1	1	1	1	1	1	1	1	1	1	1	-1	1	1	1	1	-1	2	2	2	2	3
25	lib	-1	-1	1	1	1	1	1	-1	-1	1	-1	1	1	1	1	-1	1	1	1	1	-1	1	2	3	2	3
26	lib	1	1	1	1	-1	1	1	1	1	1	1	1	1	1	-1	-1	1	1	-1	1	1	2	3	2	3	4
27	lib	1	1	1	1	1	1	1	-1	1	1	1	1	1	1	-1	-1	-1	-1	-1	1	1	1	3	3	3	3
28	lib	1	-1	-1	1	1	1	-1	1	1	1	-1	-1	1	1	-1	-1	1	-1	1	1	1	1	2	4	2	3
29	lib	1	1	1	1	1	1	1	-1	1	1	1	1	1	1	-1	-1	1	1	1	-1	-1	2	3	3	3	3
30	lib	1	1	1	1	1	1	1	-1	1	-1	1	1	-1	1	1	-1	1	1	1	-1	-1	1	4	5	3	3
31	lib	1	-1	-1	1	1	1	1	1	1	1	1	1	1	-1	-1	-1	1	1	1	1	-1	1	2	3	2	3
32	lib	-1	1	1	1	1	-1	1	-1	1	1	1	1	1	1	1	-1	-1	1	1	1	-1	1	5	4	3	3
33	lib	1	1	-1	1	1	1	1	-1	-1	1	1	1	1	1	-1	-1	1	1	1	1	1	1	2	4	2	3
34	lib	-1	1	1	1	1	1	1	1	1	1	-1	-1	1	1	1	-1	1	1	1	-1	1	1	6	4	4	2
35	lib	1	-1	1	1	1	1	1	-1	1	1	1	1	1	1	1	-1	1	1	1	-1	-1	2	2	3	1	1
36	lib	1	-1	1	1	1	-1	1	-1	-1	1	1	1	1	1	1	-1	1	1	1	1	-1	1	3	4	3	2
37	lib	1	1	1	1	-1	1	1	1	1	1	1	1	1	1	-1	-1	1	1	1	1	-1	1	2	5	2	4
38	lib	1	1	-1	1	-1	1	-1	-1	1	1	1	1	1	1	-1	-1	1	1	-1	-1	1	1	2	5	2	3
39	lib	1	1	1	1	1	1	-1	1	1	1	1	-1	1	1	-1	-1	1	1	-1	1	1	1	6	5	4	3
40	lib	1	-1	1	1	1	1	1	1	-1	1	1	1	1	1	-1	-1	1	1	1	1	-1	1	2	3	3	3
41	lib	1	1	1	1	1	1	1	1	-1	1	1	1	-1	1	1	-1	-1	1	1	-1	-1	2	3	4	3	2
42	lib	-1	1	-1	1	1	1	1	-1	1	-1	1	1	-1	1	-1	-1	1	1	1	1	-1	1	6	3	4	2
43	lib	1	1	1	-1	-1	1	1	-1	1	1	1	1	1	-1	-1	-1	1	1	1	1	-1	1	3	3	3	3
44	lib	1	1	1	1	1	1	1	1	-1	1	1	1	1	1	1	-1	1	-1	1	1	1	1	2	4	2	3
45	lib	1	1	-1	1	-1	1	-1	1	-1	1	1	1	1	1	1	1	-1	1	-1	1	-1	2	4	4	3	3
46	lib	1	1	1	-1	1	1	1	1	1	1	1	1	1	1	-1	1	1	1	-1	1	-1	2	2	2	2	4
47	lib	1	1	1	-1	1	1	-1	-1	-1	1	1	1	1	1	1	-1	1	1	-1	1	-1	1	6	2	4	4
48	lib	1	1	-1	1	-1	1	1	-1	-1	-1	-1	1	1	-1	1	-1	-1	-1	1	1	-1	1	4	2	3	3
49	lib	1	-1	-1	-1	-1	1	1	1	1	1	1	1	1	-1	-1	-1	-1	1	1	-1	1	1	6	2	4	3
50	lib	1	1	1	-1	1	1	1	1	-1	1	1	-1	1	-1	1	-1	-1	1	1	-1	1	1	6	2	3	4
51	lib	1	1	1	1	1	-1	1	1	1	1	1	1	-1	1	-1	1	-1	1	1	1	-1	2	2	3	2	3
52	lib	1	-1	1	1	-1	1	1	-1	1	1	1	1	1	-1	1	1	-1	-1	-1	-1	1	1	6	4	4	1
53	lib	-1	1	1	-1	-1	1	1	1	1	1	1	1	1	1	-1	1	1	1	-1	-1	1	1	4	3	3	3
54	lib	1	1	1	1	1	1	1	-1	-1	1	1	1	1	1	-1	1	1	-1	-1	1	1	1	6	4	4	3
55	lib	1	1	-1	-1	-1	1	-1	1	1	1	1	-1	1	-1	-1	-1	1	1	1	1	-1	1	6	4	4	2
56	lib	1	-1	-1	1	1	1	1	1	1	1	1	-1	1	1	-1	-1	1	1	1	1	-1	1	6	4	4	4
57	lib	1	1	1	1	1	1	1	1	1	1	1	1	-1	1	1	-1	1	-1	-1	1	-1	2	4	5	3	3
58	lib	1	1	-1	1	1	1	-1	1	1	1	1	1	-1	1	1	-1	-1	-1	-1	1	-1	2	3	5	3	4
59	lib	1	1	1	1	1	1	1	1	1	1	1	1	1	1	1	-1	1	1	-1	1	-1	2	6	4	4	4
60	lib	1	1	1	1	1	1	1	-1	1	1	1	1	1	1	1	1	1	1	1	1	1	1	6	4	4	2
61	lib	1	1	1	1	-1	1	1	-1	1	1	1	-1	1	1	-1	-1	1	1	1	1	1	1	6	3	4	3
62	lib	1	1	1	1	-1	-1	-1	1	-1	1	1	1	1	-1	1	1	1	1	1	-1	1	1	3	3	3	3
63	lib	1	1	-1	1	1	1	-1	-1	1	1	1	1	1	1	1	1	1	1	-1	-1	-1	2	4	3	4	2
64	lib	1	1	1	-1	1	1	-1	-1	1	1	1	1	-1	1	-1	-1	1	-1	-1	-1	-1	2	5	5	3	2
65	lib	1	-1	1	1	-1	1	-1	-1	-1	1	1	1	1	1	1	-1	1	1	-1	1	-1	2	5	5	4	4
66	lib	-1	1	1	1	1	1	-1	-1	1	-1	1	1	1	1	-1	-1	1	1	1	1	1	2	5	5	3	3
67	lib	1	1	-1	-1	-1	1	1	1	1	1	1	-1	-1	-1	-1	-1	1	1	-1	1	1	1	6	4	4	3
68	lib	1	-1	1	-1	1	1	1	-1	-1	1	1	-1	1	1	-1	-1	1	1	1	1	-1	1	4	4	3	4
69	lib	1	1	1	1	-1	1	1	-1	1	1	1	1	-1	1	1	-1	-1	1	-1	1	-1	2	6	3	3	3
70	lib	1	1	1	-1	-1	1	1	1	1	1	1	1	1	1	-1	1	1	1	-1	1	-1	2	4	5	3	3
71	lib	1	1	1	-1	-1	1	1	1	1	1	1	1	1	1	-1	1	1	1	1	-1	-1	2	3	2	3	3
72	lib	1	-1	1	1	1	1	1	1	-1	1	1	1	-1	1	1	-1	1	-1	1	-1	1	1	4	2	3	3
73	lib	1	1	-1	1	1	1	-1	1	1	1	-1	1	1	-1	1	-1	1	1	-1	-1	-1	2	3	2	3	2
74	lib	-1	-1	-1	-1	1	-1	-1	1	1	1	1	-1	-1	1	1	-1	-1	1	-1	1	-1	2	4	2	3	2
75	lib	1	1	1	1	-1	1	1	-1	1	1	1	1	1	1	1	-1	1	1	-1	1	-1	2	2	4	2	3
76	lib	1	1	-1	-1	-1	1	1	1	1	1	1	1	1	1	1	1	1	1	-1	1	-1	1	6	4	4	2
77	lib	1	1	1	1	-1	1	-1	1	1	-1	1	1	1	1	-1	-1	1	1	1	-1	1	1	6	5	4	4
78	lib	1	1	1	1	1	-1	1	-1	1	1	1	1	1	-1	1	-1	1	1	1	1	1	1	5	4	4	3
79	lib	1	-1	-1	1	1	1	1	1	-1	1	1	1	1	-1	-1	-1	1	1	-1	1	-1	2	3	3	3	4
80	lib	1	1	1	1	-1	1	1	1	1	1	1	1	-1	-1	1	-1	1	1	-1	-1	1	1	6	3	4	2
81	lib	1	1	-1	1	-1	1	-1	1	1	1	1	1	1	1	-1	-1	1	1	-1	-1	1	1	4	2	3	2
82	lib	1	1	1	-1	1	1	1	1	1	1	1	-1	1	-1	1	-1	-1	1	1	1	1	1	2	4	2	3
83	lib	1	1	1	1	-1	1	1	-1	1	1	1	1	1	1	1	1	1	1	1	1	1	1	3	4	3	2
84	lib	1	1	1	1	-1	1	1	-1	1	1	-1	1	1	1	-1	-1	1	1	-1	1	1	1	2	5	3	3
85	lib	1	1	-1	1	1	1	-1	1	1	1	1	1	1	-1	-1	1	-1	-1	-1	1	-1	2	6	4	4	3
86	lib	1	1	1	1	1	1	1	-1	1	1	1	-1	1	1	1	1	-1	-1	1	1	-1	2	5	4	3	4
87	lib	1	1	1	1	-1	1	1	1	1	1	1	-1	1	1	1	-1	1	1	-1	1	1	2	6	3	4	2
88	lib	-1	-1	-1	1	1	1	1	-1	1	1	1	-1	-1	1	1	-1	1	1	1	-1	1	2	6	3	3	3
89	lib	1	1	1	1	1	-1	1	1	-1	1	1	1	1	1	1	-1	-1	1	1	-1	-1	1	6	4	4	2
90	lib	1	1	1	-1	1	1	1	-1	1	1	1	1	1	1	1	1	-1	1	1	1	-1	1	5	5	4	2
91	lib	1	-1	1	1	1	1	-1	1	-1	1	1	1	1	-1	-1	-1	-1	-1	1	1	-1	2	6	3	3	4
92	lib	1	1	1	1	1	1	1	1	1	1	1	1	1	1	1	1	-1	1	-1	1	-1	2	5	2	3	2
93	lib	1	1	1	-1	1	1	1	1	1	1	1	1	1	1	1	-1	-1	1	1	-1	1	2	3	2	3	4
94	lib	1	1	1	-1	-1	1	1	1	1	1	1	-1	1	1	-1	1	1	1	1	1	-1	1	4	3	3	3
95	lib	-1	-1	1	1	1	1	1	-1	1	1	1	1	1	1	1	-1	1	1	1	-1	-1	2	3	2	3	4
96	lib	1	1	1	-1	-1	1	1	1	1	1	1	1	1	-1	-1	-1	1	1	-1	-1	-1	2	6	2	4	3
97	lib	1	-1	-1	-1	-1	1	1	-1	1	1	-1	1	-1	-1	1	1	1	1	1	-1	-1	2	3	1	3	3
98	lib	1	1	1	1	1	-1	-1	-1	1	1	1	-1	1	-1	1	1	-1	-1	1	-1	1	2	6	4	3	2
99	lib	1	1	1	1	1	1	1	-1	-1	1	1	1	1	1	1	-1	1	1	-1	1	1	1	2	4	2	3
100	lib	1	1	1	-1	1	1	1	-1	1	1	1	1	1	-1	-1	1	1	1	1	1	-1	1	5	3	3	3
101	lib	1	-1	1	1	1	-1	-1	1	1	1	1	1	1	1	-1	-1	-1	1	1	1	1	1	2	4	2	4
102	lib	1	1	1	-1	1	-1	-1	1	1	-1	1	1	1	1	-1	-1	-1	1	1	-1	1	1	3	4	3	4
103	lib	1	1	1	1	-1	1	-1	-1	-1	1	1	1	1	1	-1	-1	1	-1	-1	1	1	1	2	3	2	3
104	lib	1	1	1	1	1	1	1	-1	-1	1	1	1	1	1	1	-1	1	1	-1	-1	-1	2	4	3	3	3
105	lib	-1	-1	1	1	1	1	1	-1	1	1	1	1	1	1	1	-1	-1	1	1	-1	-1	2	2	4	2	3
106	lib	1	1	-1	1	1	1	-1	1	1	1	1	1	1	-1	-1	1	-1	-1	1	1	-1	2	3	5	3	4
107	lib	1	1	-1	1	1	1	1	1	1	1	1	-1	1	1	-1	-1	-1	1	-1	1	-1	2	2	5	1	1
108	lib	1	1	1	1	1	-1	1	1	1	1	-1	1	1	1	1	-1	-1	1	1	1	1	1	5	5	3	3
109	lib	1	1	1	-1	-1	-1	1	1	1	1	1	1	1	1	1	-1	-1	1	-1	1	-1	1	3	4	3	2
110	lib	1	-1	1	1	1	-1	1	-1	-1	1	1	1	1	1	1	-1	1	1	1	-1	-1	2	2	4	2	4
111	lib	1	1	1	-1	-1	1	1	1	-1	1	1	-1	1	-1	1	1	1	-1	-1	-1	-1	2	6	3	3	3
112	lib	1	1	1	1	-1	1	-1	1	1	1	1	1	1	-1	1	-1	1	-1	-1	1	-1	2	5	3	4	3
113	lib	1	1	1	-1	-1	1	1	-1	1	-1	1	1	1	-1	-1	1	1	1	1	1	1	1	3	4	3	3
114	lib	1	1	1	-1	1	1	1	-1	1	1	1	1	-1	1	1	-1	1	1	1	-1	1	2	2	4	2	3
115	lib	1	1	1	1	-1	1	1	1	1	1	1	1	1	-1	-1	1	1	1	1	-1	-1	2	6	3	4	4
116	lib	-1	1	-1	1	-1	1	1	-1	1	1	1	1	1	1	1	-1	1	1	1	1	1	2	5	3	3	3
117	lib	1	1	-1	1	1	1	1	-1	1	1	1	1	-1	1	1	-1	1	1	-1	1	1	2	4	2	3	4
118	lib	1	-1	1	-1	1	-1	-1	1	-1	1	1	1	1	-1	-1	-1	1	1	1	1	1	1	3	2	3	2
119	lib	1	-1	1	-1	-1	1	-1	-1	1	1	1	1	1	1	1	-1	-1	-1	-1	1	1	1	4	3	3	3
120	lib	1	-1	1	1	-1	1	1	-1	1	1	1	1	-1	1	1	1	1	1	-1	1	1	2	4	3	3	4
121	lib	1	1	1	1	1	1	1	-1	1	1	1	1	1	-1	-1	1	1	1	-1	-1	-1	1	5	4	4	4
122	lib	1	1	1	1	1	-1	1	1	-1	1	1	1	1	1	1	1	1	-1	1	-1	-1	1	2	5	2	3
123	lib	1	1	-1	1	-1	1	1	1	1	1	1	-1	1	1	1	-1	1	1	1	1	-1	2	6	5	3	4
124	lib	1	1	-1	-1	1	1	1	-1	1	1	1	1	1	1	-1	-1	1	1	1	1	1	2	4	5	4	2
125	lib	1	1	1	-1	-1	1	1	1	1	1	1	1	1	1	-1	-1	-1	1	1	1	1	1	6	4	4	1
126	lib	1	1	1	-1	-1	1	1	1	-1	-1	1	-1	-1	1	1	-1	1	1	1	1	-1	2	3	4	3	4
127	lib	1	1	1	-1	1	-1	-1	-1	1	1	1	1	1	1	1	-1	1	-1	-1	-1	-1	2	6	3	4	2
128	lib	1	1	1	1	1	1	1	1	1	1	1	1	-1	-1	1	1	-1	1	1	-1	-1	2	5	3	3	4
129	lib	1	-1	1	1	1	-1	1	-1	1	1	1	1	1	1	1	-1	-1	1	1	1	-1	2	3	4	3	4
130	lib	1	1	1	1	-1	1	1	1	1	1	1	1	1	1	1	-1	1	1	1	1	1	1	3	3	3	3
131	lib	1	1	1	1	-1	1	1	1	1	1	1	1	1	1	-1	-1	1	-1	1	-1	-1	1	2	2	2	4
132	lib	1	1	1	-1	-1	1	-1	1	1	1	1	1	1	1	-1	1	-1	-1	1	-1	-1	2	6	2	3	2
133	lib	1	1	1	-1	1	1	1	-1	1	1	-1	1	1	-1	1	1	-1	-1	1	1	-1	1	6	2	4	3
134	lib	1	1	-1	1	1	1	1	1	1	1	1	1	1	-1	1	-1	-1	-1	-1	1	-1	1	3	3	3	4
135	lib	-1	1	-1	1	1	1	1	-1	1	-1	1	-1	-1	-1	-1	-1	-1	1	1	-1	1	1	5	3	4	3
136	lib	1	1	1	1	1	1	1	-1	1	1	1	1	1	1	-1	-1	-1	1	1	-1	1	1	6	3	4	4
137	lib	1	1	1	-1	1	1	1	-1	1	1	1	1	1	-1	1	1	1	1	1	-1	-1	1	6	3	4	4
138	lib	1	1	1	-1	-1	1	1	1	-1	-1	1	1	1	1	1	-1	1	1	-1	1	1	2	2	4	3	2
139	lib	1	1	-1	-1	1	1	-1	-1	1	-1	1	1	1	1	1	-1	1	1	1	1	1	2	6	4	4	3
140	lib	-1	1	1	-1	1	1	-1	-1	1	1	1	1	-1	1	1	1	1	-1	1	1	-1	2	2	4	2	4
141	lib	1	1	1	1	-1	-1	1	1	1	1	1	1	1	1	1	1	1	1	1	1	-1	1	2	4	2	3
142	lib	1	-1	1	1	1	1	1	-1	1	1	1	-1	1	1	-1	-1	1	1	1	1	-1	1	3	3	3	3
143	lib	1	1	-1	1	1	-1	1	-1	1	1	1	1	1	-1	-1	-1	1	-1	1	1	-1	2	6	5	3	3
144	lib	1	1	1	1	1	1	1	1	1	1	1	1	-1	1	1	-1	1	1	-1	1	1	2	3	5	3	3
145	lib	1	1	1	-1	-1	1	1	1	1	1	1	1	1	1	1	-1	1	1	-1	1	-1	2	6	5	4	4
146	lib	1	-1	1	1	1	1	1	-1	1	1	1	1	1	1	-1	-1	1	1	1	-1	-1	1	2	5	2	3
147	lib	1	-1	1	1	1	1	1	1	1	1	1	1	1	1	-1	-1	1	-1	1	1	-1	1	2	4	2	3
148	lib	1	1	1	1	-1	1	1	-1	1	1	1	1	1	-1	1	-1	-1	1	1	-1	-1	1	5	2	3	4
149	lib	1	1	1	-1	-1	1	1	1	1	1	1	1	1	-1	1	1	1	1	1	1	1	1	2	2	2	4
150	lib	1	1	-1	1	1	1	1	-1	-1	1	1	-1	1	-1	1	-1	1	1	1	-1	1	1	6	2	4	3
151	lib	1	-1	1	1	1	1	1	-1	1	1	-1	-1	1	1	1	1	-1	1	-1	-1	1	2	2	1	3	2
152	lib	1	1	1	1	1	1	1	1	1	1	1	1	1	-1	1	1	-1	1	1	1	1	2	6	4	5	3
153	lib	1	1	-1	-1	-1	1	1	-1	1	1	1	1	-1	-1	-1	-1	1	-1	1	1	-1	2	3	5	3	4
154	lib	1	1	1	1	1	1	1	1	1	1	1	1	1	1	1	-1	1	-1	1	1	-1	2	2	4	2	4
155	lib	1	1	1	1	1	1	-1	1	1	1	1	1	1	-1	1	-1	-1	1	1	-1	-1	1	2	4	2	3
156	lib	1	1	1	1	-1	1	1	-1	1	1	1	1	-1	1	-1	-1	-1	-1	1	1	-1	1	6	4	3	2
157	lib	-1	-1	1	1	1	1	-1	1	1	1	-1	-1	1	1	1	-1	-1	1	1	1	1	2	2	3	2	3
158	lib	1	-1	1	-1	1	1	1	1	-1	-1	1	1	1	-1	1	1	-1	-1	1	1	-1	2	3	3	3	3
159	lib	1	1	1	-1	1	1	1	1	1	1	1	1	1	1	-1	1	-1	1	1	1	-1	2	6	1	4	4
160	lib	1	1	1	-1	1	1	1	1	1	1	1	1	1	-1	-1	1	1	1	-1	-1	-1	1	2	1	2	4
161	lib	1	-1	1	-1	1	-1	1	-1	1	1	1	1	-1	1	1	-1	1	1	-1	1	-1	2	3	1	3	4
162	lib	1	1	1	-1	1	-1	-1	1	1	-1	1	1	1	1	1	-1	1	1	1	1	1	1	2	2	2	4
163	lib	-1	1	1	1	-1	-1	1	1	1	1	1	1	1	1	1	1	1	-1	1	1	1	2	6	2	5	4
164	lib	1	1	1	1	1	1	1	1	1	1	1	-1	-1	1	1	-1	1	-1	1	-1	-1	2	3	3	3	2
165	lib	1	1	1	-1	-1	1	1	-1	1	-1	1	1	1	1	1	-1	1	1	1	1	1	1	6	2	4	4
166	lib	1	1	1	1	-1	1	1	1	1	1	1	1	1	1	-1	-1	1	1	1	1	1	1	5	2	3	2
167	lib	1	1	-1	-1	1	1	1	1	1	1	1	1	-1	1	1	-1	1	1	-1	1	1	2	4	2	3	2
168	lib	1	1	1	1	1	-1	1	1	1	1	1	1	1	-1	1	-1	1	1	1	1	1	1	2	2	1	1
169	lib	1	1	1	1	-1	-1	1	1	1	1	1	1	1	1	1	-1	-1	1	1	-1	1	1	2	4	3	3
170	lib	1	1	-1	1	-1	-1	1	-1	1	1	1	-1	1	1	1	-1	1	-1	1	1	-1	2	6	4	4	3
171	lib	1	-1	-1	-1	1	-1	1	1	-1	1	1	1	-1	-1	-1	-1	1	1	1	1	-1	2	2	4	2	4
172	lib	1	1	1	1	-1	1	-1	1	1	-1	1	1	1	1	1	-1	-1	1	-1	-1	-1	1	2	4	2	3
173	lib	1	1	1	1	-1	1	1	-1	1	-1	1	-1	1	1	1	-1	-1	1	1	1	1	2	3	5	3	2
174	lib	1	1	1	-1	-1	1	1	-1	1	1	1	1	1	1	-1	-1	1	1	1	1	1	2	6	3	3	3
175	lib	1	-1	-1	1	1	1	-1	1	1	1	-1	-1	1	1	-1	-1	1	1	1	1	1	2	2	2	2	3
176	lib	1	1	1	-1	-1	1	-1	-1	1	-1	1	1	-1	-1	-1	-1	-1	1	1	1	-1	2	5	2	3	4
177	lib	1	-1	1	1	1	1	-1	1	1	1	1	1	-1	1	-1	-1	-1	1	1	1	-1	1	5	2	4	3
178	lib	1	1	-1	1	-1	1	1	-1	1	1	1	1	1	1	1	-1	-1	1	1	-1	-1	1	2	3	2	3
179	lib	-1	1	-1	1	1	-1	1	1	1	1	1	1	1	1	1	-1	-1	-1	-1	-1	-1	1	4	4	4	3
180	lib	1	1	1	-1	1	1	1	-1	1	1	1	1	1	1	1	-1	-1	1	-1	1	1	1	2	4	2	3
181	con	-1	-1	-1	1	-1	1	-1	1	1	1	-1	-1	1	-1	-1	-1	1	1	1	1	-1	1	5	2	3	3
182	con	-1	1	-1	1	1	1	1	1	1	1	1	-1	-1	-1	1	1	1	-1	1	1	1	1	5	3	3	4
183	con	-1	-1	-1	-1	-1	1	-1	-1	1	1	1	-1	1	-1	1	1	1	1	1	-1	1	1	5	3	3	2
184	con	-1	1	-1	1	-1	-1	1	-1	-1	-1	1	-1	1	-1	1	-1	-1	1	1	-1	1	1	2	2	2	3
185	con	-1	-1	-1	-1	-1	1	-1	-1	1	-1	-1	-1	1	-1	1	1	1	1	1	-1	1	2	5	3	4	2
186	con	-1	-1	-1	-1	1	1	-1	-1	1	1	-1	-1	1	-1	1	1	1	1	1	-1	1	2	6	1	3	4
187	con	-1	-1	-1	-1	-1	1	-1	-1	-1	-1	-1	-1	-1	1	-1	1	-1	1	1	1	1	2	5	5	3	4
188	con	-1	-1	-1	-1	-1	1	-1	1	1	-1	-1	-1	-1	-1	1	-1	1	1	1	1	1	1	5	1	4	3
189	con	-1	1	1	-1	-1	-1	-1	1	1	-1	-1	-1	1	-1	1	1	1	1	-1	1	1	2	6	5	4	1
190	con	-1	-1	-1	-1	-1	1	-1	-1	-1	1	-1	-1	1	-1	1	1	1	1	-1	-1	1	2	5	1	3	4
191	con	-1	-1	-1	1	-1	1	-1	-1	1	1	-1	-1	1	-1	1	1	1	1	1	-1	1	2	6	5	5	3
192	con	1	-1	-1	-1	-1	1	-1	-1	1	-1	1	-1	1	-1	1	1	1	1	1	-1	1	2	6	3	3	3
193	con	-1	-1	-1	-1	1	1	-1	1	1	-1	-1	-1	1	-1	1	1	1	1	-1	-1	1	1	6	2	4	3
194	con	-1	-1	-1	-1	-1	1	-1	1	1	-1	-1	-1	1	-1	1	-1	-1	1	1	1	-1	1	6	4	4	2
195	con	-1	-1	1	-1	-1	1	-1	-1	1	-1	1	-1	1	-1	1	1	1	-1	-1	1	1	2	4	5	3	3
196	con	-1	-1	1	-1	-1	1	1	-1	1	-1	-1	-1	1	1	1	1	1	1	1	1	1	1	5	1	3	2
197	con	1	-1	-1	1	-1	-1	-1	1	1	1	-1	-1	1	-1	1	1	-1	1	1	-1	1	1	4	5	4	2
198	con	-1	-1	-1	-1	-1	1	-1	1	1	-1	-1	-1	1	-1	1	1	-1	1	1	-1	1	1	5	1	3	3
199	con	-1	-1	-1	-1	-1	1	-1	-1	1	-1	-1	-1	-1	-1	1	1	1	1	1	1	-1	1	4	1	4	3
200	con	-1	-1	1	-1	1	1	-1	1	1	-1	-1	-1	1	-1	1	1	1	1	1	1	1	1	6	2	4	4
201	con	-1	-1	-1	-1	-1	-1	-1	-1	1	-1	-1	1	1	-1	1	-1	-1	-1	1	1	1	2	3	5	3	4
202	con	-1	-1	-1	-1	-1	1	-1	-1	-1	-1	-1	-1	1	1	1	1	1	1	-1	1	1	2	4	1	3	3
203	con	-1	-1	-1	-1	1	1	-1	1	1	1	-1	-1	1	-1	1	1	1	1	1	1	-1	2	6	3	4	2
204	con	-1	-1	-1	-1	-1	1	-1	-1	1	-1	-1	-1	-1	-1	1	1	1	1	1	1	1	2	4	5	4	4
205	con	-1	1	1	-1	-1	-1	-1	1	1	1	-1	-1	1	-1	1	1	1	1	1	1	-1	1	2	1	2	4
206	con	-1	-1	-1	-1	-1	1	-1	1	1	1	-1	-1	1	1	1	1	1	1	1	1	-1	1	4	3	3	2
207	con	-1	-1	1	1	-1	-1	-1	1	1	-1	-1	-1	1	1	1	-1	-1	1	1	-1	-1	2	6	5	5	3
208	con	-1	-1	-1	-1	-1	1	-1	-1	1	-1	-1	-1	1	-1	1	-1	1	1	1	1	1	1	4	5	3	3
209	con	-1	-1	-1	-1	-1	1	-1	-1	-1	1	-1	-1	-1	-1	1	1	-1	1	-1	1	1	2	4	1	3	3
210	con	-1	-1	-1	-1	-1	1	-1	1	1	1	-1	-1	-1	-1	1	-1	1	-1	-1	1	1	1	6	3	4	3
211	con	1	-1	-1	1	-1	1	-1	-1	1	-1	-1	-1	-1	-1	1	-1	1	1	1	1	-1	1	5	5	4	3
212	con	-1	1	1	-1	1	1	-1	-1	1	-1	-1	-1	1	-1	1	-1	1	1	1	-1	1	2	6	2	4	3
213	con	-1	-1	-1	-1	-1	1	-1	-1	-1	-1	1	-1	1	-1	1	-1	1	1	1	1	1	2	4	1	4	3
214	con	-1	-1	-1	-1	-1	1	-1	-1	1	-1	-1	-1	1	-1	-1	-1	1	1	1	1	-1	1	5	5	4	3
215	con	1	-1	-1	1	-1	1	1	1	1	1	1	-1	1	1	1	-1	1	-1	1	1	1	1	6	3	4	2
216	con	-1	-1	-1	-1	-1	-1	-1	1	1	1	1	-1	-1	-1	1	-1	1	-1	-1	1	1	1	5	4	3	2
217	con	-1	-1	-1	-1	-1	1	-1	1	-1	-1	1	-1	1	-1	1	-1	-1	-1	1	-1	1	2	6	2	3	2
218	con	-1	1	-1	1	-1	1	-1	-1	1	-1	1	-1	1	-1	1	-1	1	1	1	-1	1	1	2	1	2	3
219	con	-1	-1	1	-1	-1	1	-1	-1	1	-1	1	-1	-1	1	1	-1	1	1	1	1	1	1	6	5	4	2
220	con	-1	-1	-1	-1	-1	-1	-1	-1	1	-1	-1	-1	1	-1	1	1	1	1	1	1	1	2	4	1	4	3
221	con	-1	1	1	1	-1	1	-1	1	1	1	-1	-1	1	-1	-1	-1	-1	-1	1	1	1	1	6	3	4	3
222	con	-1	-1	-1	-1	1	1	-1	1	1	-1	-1	-1	-1	1	1	1	-1	1	1	1	1	1	4	5	4	3
223	con	-1	-1	-1	-1	-1	1	-1	-1	-1	1	-1	-1	1	-1	1	1	-1	1	1	-1	-1	2	6	1	3	3
224	con	-1	-1	1	-1	-1	1	-1	-1	1	-1	1	-1	1	-1	1	-1	-1	1	1	-1	1	2	4	5	3	3
225	con	-1	-1	-1	-1	1	1	-1	-1	1	1	1	-1	1	-1	1	1	1	1	1	-1	1	2	4	3	4	2
226	con	-1	-1	-1	-1	-1	1	1	-1	-1	1	1	-1	1	-1	1	1	1	1	1	-1	1	1	5	2	3	3
227	con	-1	1	-1	-1	-1	-1	-1	-1	-1	-1	1	-1	1	-1	1	1	-1	1	1	-1	1	1	6	5	4	2
228	con	-1	-1	-1	-1	-1	1	-1	-1	-1	-1	-1	-1	1	-1	1	-1	1	1	1	1	1	1	2	1	2	3
229	con	1	-1	-1	-1	1	1	-1	-1	1	1	-1	-1	-1	-1	-1	1	1	1	1	1	1	2	3	5	3	4
230	con	-1	1	1	-1	-1	1	-1	1	1	-1	-1	-1	-1	1	1	1	1	1	-1	1	1	1	6	1	4	3
231	con	1	-1	-1	1	-1	1	-1	1	1	-1	-1	-1	1	-1	1	1	1	1	-1	-1	1	1	4	2	3	3
232	con	-1	-1	-1	-1	-1	-1	-1	-1	-1	-1	-1	-1	1	-1	1	-1	1	1	1	-1	1	1	4	3	3	3
233	con	-1	-1	-1	-1	-1	1	-1	-1	1	1	-1	-1	1	-1	1	1	1	1	1	-1	1	1	6	3	4	4
234	con	1	-1	-1	-1	-1	1	1	-1	-1	-1	-1	-1	1	-1	1	1	-1	1	-1	-1	-1	1	4	5	3	3
235	con	1	-1	-1	-1	-1	1	-1	1	1	-1	1	-1	1	-1	1	1	1	-1	1	1	1	2	4	5	3	3
236	con	-1	-1	-1	-1	1	1	-1	1	1	-1	-1	-1	-1	-1	1	-1	1	1	-1	1	1	2	4	5	3	2
237	con	-1	-1	-1	1	-1	1	-1	-1	-1	-1	-1	-1	-1	-1	1	1	-1	1	1	1	-1	2	4	5	3	3
238	con	-1	-1	-1	-1	-1	1	-1	-1	1	-1	-1	-1	1	-1	1	1	-1	1	1	-1	1	1	4	5	3	3
239	con	-1	-1	-1	-1	-1	1	-1	-1	1	-1	-1	-1	1	1	1	-1	1	1	1	-1	1	2	5	2	4	4
240	con	-1	-1	-1	-1	-1	-1	-1	1	1	1	-1	-1	1	-1	1	1	1	1	1	1	1	2	6	3	4	2
241	con	1	-1	1	-1	1	1	-1	-1	1	-1	-1	-1	1	-1	1	1	-1	-1	1	1	1	2	4	1	3	3
242	con	-1	-1	-1	-1	-1	1	-1	1	1	-1	1	-1	1	-1	1	1	1	1	1	1	-1	1	3	4	3	3
243	con	-1	-1	-1	1	1	1	-1	-1	-1	-1	-1	-1	1	-1	1	-1	1	1	-1	1	1	1	6	1	3	4
244	con	-1	-1	-1	-1	-1	-1	-1	-1	1	-1	-1	-1	1	-1	1	1	1	1	-1	-1	1	1	5	5	3	2
245	con	-1	-1	-1	-1	-1	1	1	-1	1	-1	-1	-1	1	1	1	1	1	1	1	-1	1	1	6	1	4	3
246	con	-1	-1	1	-1	-1	1	-1	-1	1	1	-1	-1	1	-1	1	1	1	1	1	-1	-1	2	3	5	3	3
247	con	-1	-1	-1	-1	-1	1	-1	-1	1	1	-1	-1	1	-1	1	1	-1	1	1	-1	1	2	4	4	3	3
248	con	-1	1	-1	-1	-1	-1	1	-1	1	1	-1	-1	-1	-1	-1	1	1	1	1	1	-1	2	5	2	3	2
249	con	-1	-1	-1	-1	-1	1	-1	-1	1	-1	-1	-1	1	-1	1	-1	-1	1	1	1	-1	2	3	5	3	3
250	con	-1	-1	-1	-1	1	1	-1	1	-1	-1	-1	-1	1	-1	1	1	-1	1	1	1	-1	1	4	1	3	3
251	con	-1	1	-1	-1	1	1	1	-1	1	-1	-1	-1	1	-1	1	1	1	1	-1	-1	1	1	5	4	4	2
252	con	-1	-1	1	-1	-1	1	-1	-1	1	1	-1	-1	1	-1	1	1	1	1	-1	-1	1	2	4	3	3	3
253	con	-1	-1	-1	1	-1	1	-1	-1	1	1	-1	-1	-1	-1	1	1	1	-1	1	-1	1	2	5	2	3	3
254	con	-1	-1	-1	-1	-1	-1	-1	-1	-1	-1	-1	-1	1	1	1	1	1	1	1	-1	-1	2	4	5	3	3
255	con	-1	1	-1	-1	1	1	-1	-1	1	1	-1	-1	1	-1	1	-1	1	1	1	1	1	1	6	2	4	3
256	con	-1	-1	-1	-1	-1	1	-1	1	1	1	-1	-1	1	-1	1	1	-1	1	1	1	1	2	3	1	3	4
257	con	-1	-1	-1	-1	-1	1	-1	-1	1	-1	-1	-1	1	-1	1	1	1	1	1	1	1	2	4	4	3	3
258	con	-1	-1	-1	-1	-1	1	-1	-1	-1	-1	-1	-1	-1	-1	1	1	1	1	-1	-1	1	2	5	5	4	3
259	con	-1	-1	-1	1	-1	1	-1	1	1	1	-1	-1	-1	-1	1	-1	1	-1	1	-1	1	2	4	3	3	2
260	con	-1	1	-1	-1	1	1	1	-1	1	-1	-1	1	-1	-1	1	1	1	1	1	1	1	1	2	2	2	3
261	con	-1	-1	1	1	-1	-1	-1	1	1	-1	-1	-1	1	-1	1	1	1	1	1	-1	1	1	4	5	3	3
262	con	-1	-1	-1	-1	-1	1	-1	-1	1	-1	-1	-1	1	-1	1	1	1	1	1	1	1	2	4	1	3	3
263	con	-1	-1	-1	-1	-1	1	-1	-1	1	1	1	-1	1	-1	1	1	-1	1	1	1	1	1	5	5	3	4
264	con	-1	-1	-1	-1	-1	1	-1	-1	-1	-1	-1	-1	1	-1	1	-1	-1	1	1	-1	1	1	4	5	3	3
265	con	-1	1	-1	-1	-1	1	1	-1	-1	-1	1	-1	-1	1	-1	1	1	1	1	-1	1	2	6	5	3	3
266	con	-1	-1	-1	1	-1	-1	-1	1	1	-1	1	-1	1	-1	1	1	1	1	1	-1	-1	1	5	3	3	4
267	con	-1	-1	-1	-1	-1	1	-1	1	1	-1	1	-1	1	-1	1	1	-1	1	1	-1	1	1	4	3	3	3
268	con	-1	-1	-1	-1	-1	1	-1	-1	1	-1	1	-1	-1	-1	1	-1	-1	1	1	1	1	2	6	4	4	2
269	con	-1	-1	-1	-1	-1	1	-1	-1	1	-1	1	-1	1	-1	1	1	-1	1	1	1	-1	2	4	3	3	2
270	con	-1	-1	-1	-1	-1	1	-1	-1	-1	1	-1	-1	1	-1	1	1	1	1	-1	1	1	1	5	2	4	3
271	con	-1	-1	-1	-1	1	1	-1	1	-1	-1	-1	-1	-1	-1	1	1	-1	1	-1	-1	1	2	2	5	2	3
272	con	1	-1	-1	-1	-1	1	-1	-1	1	-1	-1	-1	1	-1	1	1	1	1	1	-1	1	1	2	5	2	3
273	con	-1	-1	-1	-1	-1	1	-1	1	1	-1	-1	-1	1	-1	1	1	-1	1	1	-1	1	1	4	1	3	4
274	con	-1	-1	-1	-1	1	-1	1	-1	1	-1	-1	-1	1	1	1	1	1	1	-1	-1	1	2	5	2	3	2
275	con	-1	-1	1	-1	-1	1	1	-1	1	-1	1	-1	1	-1	1	1	1	1	1	1	1	1	3	4	3	3
276	con	-1	1	-1	1	-1	1	-1	1	1	1	-1	-1	1	1	1	-1	1	-1	-1	1	1	1	6	3	4	3
277	con	1	-1	-1	-1	1	1	1	-1	-1	1	-1	-1	-1	1	1	1	-1	1	1	1	1	1	3	4	3	3
278	con	-1	-1	-1	-1	-1	1	-1	-1	1	1	-1	-1	-1	-1	1	1	1	1	1	-1	-1	1	5	2	4	3
279	con	-1	-1	-1	-1	-1	1	-1	1	-1	1	-1	-1	1	-1	1	1	-1	1	1	-1	1	1	3	5	3	2
280	con	-1	-1	-1	-1	-1	-1	-1	1	1	1	-1	-1	1	-1	1	-1	-1	-1	1	-1	1	1	4	1	3	3
281	con	-1	1	-1	-1	-1	1	-1	-1	1	1	-1	-1	1	-1	1	1	1	1	1	-1	1	1	6	5	4	3
282	con	-1	-1	-1	1	-1	1	-1	-1	1	1	-1	-1	1	-1	1	1	1	1	1	-1	1	2	5	3	3	4
283	con	-1	-1	1	-1	1	1	-1	-1	1	-1	-1	-1	1	1	1	1	1	1	-1	1	1	2	4	1	3	3
284	con	-1	1	-1	-1	-1	1	-1	-1	-1	-1	-1	-1	1	-1	-1	1	1	1	1	1	1	2	3	5	3	4
285	con	1	-1	-1	-1	-1	-1	-1	-1	1	-1	-1	-1	1	-1	-1	1	1	-1	1	1	1	1	3	4	3	3
286	con	-1	-1	-1	-1	1	1	1	-1	1	-1	1	-1	1	-1	1	-1	1	-1	1	1	1	1	3	4	3	3
287	con	-1	-1	-1	-1	-1	1	-1	-1	1	1	-1	-1	1	-1	1	1	-1	1	1	1	1	1	5	2	3	3
288	con	-1	-1	-1	-1	1	1	-1	1	-1	-1	-1	-1	1	-1	1	1	1	1	1	1	1	2	6	1	5	4
289	con	-1	-1	1	-1	-1	1	-1	1	1	-1	-1	-1	-1	1	1	1	1	1	1	1	1	2	4	5	3	3
290	con	1	-1	-1	-1	-1	1	-1	-1	1	-1	-1	-1	1	-1	1	1	1	1	1	1	1	2	4	3	3	1
291	con	-1	1	-1	-1	-1	1	-1	-1	1	-1	-1	1	1	-1	1	1	-1	1	1	1	1	1	6	4	4	2
292	con	-1	-1	-1	-1	-1	1	-1	1	-1	-1	-1	-1	1	-1	1	1	-1	1	1	-1	-1	2	5	4	3	4
293	con	-1	-1	-1	-1	-1	-1	-1	1	1	1	-1	-1	1	-1	-1	-1	-1	1	1	-1	1	2	4	5	3	3
294	con	-1	-1	-1	-1	1	1	-1	1	1	-1	1	-1	1	-1	1	-1	-1	1	1	1	1	2	3	1	3	3
295	con	-1	-1	1	1	-1	1	-1	-1	-1	-1	1	-1	1	-1	1	-1	-1	1	-1	1	1	2	6	5	5	3
296	con	-1	-1	1	-1	-1	1	-1	-1	1	-1	1	-1	1	-1	1	1	1	-1	-1	1	1	1	2	3	2	3
297	con	-1	-1	-1	-1	-1	-1	-1	-1	1	-1	-1	-1	-1	-1	1	1	1	1	1	-1	-1	1	3	2	3	4
298	con	-1	-1	-1	-1	1	1	-1	1	1	-1	-1	-1	-1	1	1	1	-1	1	1	-1	1	2	4	2	3	2
299	con	-1	1	-1	1	-1	1	-1	-1	1	-1	-1	-1	1	-1	1	-1	1	1	-1	-1	1	1	6	4	4	4
300	con	-1	-1	1	-1	-1	1	1	1	1	-1	-1	-1	1	-1	1	1	1	1	1	1	1	1	3	1	3	3
301	con	-1	-1	-1	-1	-1	1	-1	-1	-1	1	1	-1	1	-1	1	1	-1	1	-1	1	-1	2	5	1	4	3
302	con	-1	-1	-1	1	-1	1	-1	-1	1	-1	1	-1	1	-1	1	1	1	-1	1	1	1	2	3	1	3	3
303	con	-1	-1	1	-1	-1	-1	-1	-1	1	1	1	-1	1	-1	1	1	1	1	1	1	-1	1	6	3	4	4
304	con	-1	-1	-1	-1	-1	1	-1	-1	1	1	-1	-1	1	1	1	1	1	1	1	-1	-1	1	5	4	4	3
305	con	-1	-1	1	1	1	1	-1	-1	1	-1	-1	-1	1	-1	1	-1	1	1	1	-1	-1	1	3	2	3	3
306	con	1	-1	-1	-1	-1	1	-1	1	1	-1	-1	-1	1	-1	1	-1	1	1	1	1	1	1	6	4	4	4
307	con	-1	-1	-1	-1	-1	1	-1	1	1	1	-1	-1	1	-1	-1	1	1	1	1	1	1	1	5	4	3	3
308	lib	-1	-1	-1	1	-1	1	1	1	1	1	1	1	1	1	1	-1	1	1	1	1	1	1	2	4	2	3
309	con	-1	-1	-1	1	-1	1	-1	-1	1	1	1	1	1	1	-1	-1	1	-1	1	1	1	2	4	3	4	2
310	lib	-1	-1	-1	-1	-1	1	-1	-1	1	-1	-1	-1	1	-1	1	-1	1	1	-1	-1	1	2	2	2	2	3
311	lib	-1	-1	-1	1	-1	1	-1	-1	-1	-1	1	-1	-1	1	1	-1	1	1	1	1	1	1	2	2	2	3
312	lib	1	1	-1	-1	-1	1	-1	-1	1	-1	1	1	-1	1	1	-1	-1	1	1	1	1	1	2	3	2	3
313	con	-1	-1	-1	-1	-1	1	-1	1	1	-1	-1	-1	-1	-1	1	1	-1	1	1	1	-1	1	6	4	4	1
314	con	-1	-1	1	-1	-1	-1	1	-1	1	-1	-1	-1	1	-1	1	1	1	1	1	-1	1	1	2	3	2	3
315	con	-1	-1	-1	1	-1	1	-1	-1	-1	-1	-1	-1	1	-1	1	-1	1	1	1	-1	1	1	3	2	3	3
316	lib	-1	1	1	-1	-1	1	1	1	-1	1	1	1	1	1	-1	-1	1	1	1	1	1	2	3	1	3	2
317	con	-1	-1	-1	-1	1	1	-1	-1	1	1	-1	1	1	-1	1	1	-1	1	1	1	1	2	4	1	3	3
318	con	-1	-1	-1	-1	-1	1	-1	-1	1	-1	-1	-1	1	1	1	-1	-1	1	1	1	1	2	3	2	3	3
319	con	-1	-1	-1	1	-1	1	1	-1	-1	-1	1	-1	1	1	-1	-1	1	1	1	-1	1	1	4	1	3	2
320	con	-1	-1	-1	-1	1	-1	-1	-1	1	1	1	-1	1	1	1	-1	1	1	1	1	1	2	4	1	3	2
321	con	-1	-1	-1	1	-1	1	-1	1	1	1	1	1	1	-1	1	1	-1	-1	1	1	1	2	5	2	3	2
322	con	-1	-1	-1	1	-1	1	-1	-1	1	1	-1	-1	-1	-1	1	-1	-1	1	1	1	1	2	5	3	3	4
323	lib	-1	1	-1	1	-1	1	1	-1	1	-1	1	1	1	1	-1	-1	-1	1	1	1	1	2	4	3	3	3
324	con	-1	-1	-1	-1	-1	1	1	-1	1	-1	1	-1	1	1	-1	-1	-1	1	1	1	1	1	2	3	2	3
325	con	-1	1	1	-1	-1	1	-1	1	1	1	-1	-1	1	1	1	1	-1	1	1	-1	1	1	6	2	4	4
326	con	-1	-1	-1	1	-1	1	-1	-1	-1	-1	-1	1	1	-1	1	-1	1	1	-1	1	1	2	5	2	4	4
327	lib	1	1	-1	1	1	-1	1	1	-1	1	1	1	1	-1	1	1	1	1	1	1	1	2	5	4	3	4
328	con	1	-1	1	1	1	1	1	-1	1	1	1	1	1	1	1	-1	1	1	1	1	1	1	2	5	2	3
329	lib	1	1	1	1	1	1	1	1	1	1	1	1	1	1	1	-1	1	1	1	1	1	1	2	1	2	3
330	lib	1	1	1	1	-1	1	1	-1	1	1	1	1	1	1	-1	-1	1	1	1	1	1	1	3	4	3	4
331	lib	1	1	1	1	1	1	1	1	1	1	1	-1	1	1	1	-1	1	1	1	1	1	1	2	4	2	3
332	lib	1	1	1	1	1	1	1	1	1	1	-1	-1	1	1	1	-1	1	1	1	1	1	2	2	1	2	3
333	lib	1	1	1	1	1	1	1	1	1	1	1	1	1	1	1	-1	1	1	1	1	1	2	2	2	2	4
334	lib	1	1	1	1	-1	-1	1	1	1	1	1	1	1	-1	1	-1	1	1	1	1	1	1	2	5	2	3
335	lib	1	1	1	1	-1	1	1	-1	1	1	1	1	1	-1	-1	-1	1	-1	1	1	-1	1	2	5	2	3
336	con	1	1	-1	1	-1	1	1	1	1	1	1	1	1	1	1	-1	1	1	1	1	1	2	5	5	3	4
337	con	1	1	1	1	1	1	1	-1	1	1	1	1	1	-1	-1	-1	-1	-1	1	1	-1	1	2	5	2	4
338	con	1	1	1	1	-1	1	1	1	1	1	1	1	1	1	1	-1	1	1	1	1	1	1	2	4	2	4
